# Supplementary material for: Biobjective gradient descent for feature selection on high dimension, low sample size data
Source: PLoS One. 2024 Jul 18;19(7):e0305654. doi: 10.1371/journal.pone.0305654 (PMC11257339; doi:10.1371/journal.pone.0305654)
Supplement: S1 Appendix — (ZIP) [file pone.0305654.s002.zip › AppendixA.tex]

\documentclass[review]{elsarticle}
\usepackage{lineno}
\modulolinenumbers[5]

% For figures and stuff
\usepackage{graphicx, wrapfig, subcaption, setspace, booktabs}
\usepackage[T1]{fontenc}
\usepackage{xcolor}
\usepackage{soul}
% Change for different font sizes and families
\usepackage[font=small, labelfont=bf]{caption}
\usepackage{fourier}
\usepackage[protrusion=true, expansion=true]{microtype}

% Maths
\usepackage{amsmath,amssymb}
\usepackage{float}
\usepackage{graphicx}
\usepackage{wrapfig}
\usepackage[colorinlistoftodos]{todonotes}
\usepackage[colorlinks=true, allcolors=blue]{hyperref}
\usepackage{algorithm,algpseudocode}
\usepackage{amsthm}
\theoremstyle{definition}
\newtheorem{theorem}{Theorem}
\newtheorem{definition}{Definition}
\newtheorem{lemma}{Lemma}
\usepackage{fixfoot}
\renewcommand\qedsymbol{$\blacksquare$}
\DeclareMathOperator*{\argmin}{arg\,min}
\DeclareFixedFootnote{\repnote}{\url{https://github.com/jundongl/scikit-feature}} 
\DeclareFixedFootnote{\reptablenote}{$0$ indicates that the best solution from each Pareto front gave the same value for this metric.} 
\usepackage[labelformat=simple]{subcaption}
\renewcommand\thesubfigure{(\alph{subfigure})}

\journal{Pattern Recognition}

%%%%%%%%%%%%%%%%%%%%%%%
%% Elsevier bibliography styles
%%%%%%%%%%%%%%%%%%%%%%%
%% To change the style, put a % in front of the second line of the current style and
%% remove the % from the second line of the style you would like to use.
%%%%%%%%%%%%%%%%%%%%%%%

%% Numbered
%\bibliographystyle{model1-num-names}

%% Numbered without titles
%\bibliographystyle{model1a-num-names}

%% Harvard
%\bibliographystyle{model2-names.bst}\biboptions{authoryear}

%% Vancouver numbered
%\usepackage{numcompress}\bibliographystyle{model3-num-names}

%% Vancouver name/year
%\usepackage{numcompress}\bibliographystyle{model4-names}\biboptions{authoryear}

%% APA style
%\bibliographystyle{model5-names}\biboptions{authoryear}

%% AMA style
%\usepackage{numcompress}\bibliographystyle{model6-num-names}

%% `Elsevier LaTeX' style
\bibliographystyle{elsarticle-num}
%%%%%%%%%%%%%%%%%%%%%%%

\begin{document}

%\begin{frontmatter}
\appendix
\setcounter{subsection}{0}
\renewcommand{\theequation}{\Alph{section}.\arabic{subsection}.\arabic{equation}}
\renewcommand{\thefigure}{\Alph{section}.\arabic{subsection}.\arabic{figure}}
\renewcommand{\thetable}{\Alph{section}.\arabic{subsection}.\arabic{table}}

\section{Unconstrained multiobjectve gradient descent methods: Definitions and theorems}
%\end{frontmatter}


\subsection{ Unconstained multiobjectve gradient descent methods: Definitions}

Let $F:\mathbb{R}^n\rightarrow \mathbb{R}^m$ be a function with $ F(x) = (f_1(x), f_2(x), \ldots, f_m(x))$ such that each $f_i: \mathbb{R}^n \rightarrow \mathbb{R}, i =1,\ldots, m$, is a differentiable function.
Recall that the gradient of a function $f_i$ at solution $x = (x_1, x_2, \ldots x_n)$, is defined as  $\nabla f_i(x) = \left( \frac{\partial f_i}{\partial x_1}(x), \frac{\partial f_i}{\partial x_2}(x), \cdots , \frac{\partial f_i}{\partial x_n}(x) \right).$
In this section, we consider the following unconstrained multiobjective optimization problem: 
\begin{equation}
\begin{gathered}
    \min\limits_{x \in \mathbb{R}^n} F(x).
\end{gathered}
\label{eq:general}
\end{equation}
\noindent
\iffalse
We first start by listing some widely used \textcolor{blue}{definitions in multicriteria optimization. }
\fi

\noindent
One aim of multiobjective optimization is to find the set of non dominated solutions, called the Pareto set \cite{ehrgott} defined next. 
%\textcolor{red}{J'ai ajout\'e la ref Ehrgott}
\iffalse
\textcolor{red}{Why the definition of Pareto dominance is not here?}

\textcolor{red}{Why the definition of the Pareto set is not here?}
\fi
\begin{definition}[\textbf{Pareto dominance}]
We say a solution $x$ {\em dominates} a solution $y$ if $\forall i\in \{1,\ldots,m\},$ we have $f_{i}(x) \leq f_{i}(y)$ and $\exists j \in \{1, \ldots,m\}$ such that $f_{j}(x) < f_{j}(y)$. A solution $x^*$ is said to be {\em Pareto optimal} if it is not dominated by another solution.  
\end{definition}


\begin{definition}[\textbf{Pareto set}] 
The set of non dominated solutions is called the {\em Pareto set}. 
\end{definition}

\noindent
In practice, finding Pareto optimal solutions is difficult. Several works define necessary conditions for Pareto optimality. The most used are Pareto criticality \cite{fliege2000steepest} and Pareto stationarity \cite{desideri:MGDA}.\\
Several gradient based methods \cite{fliege2000steepest,desideri:MGDA} have been proposed to solve the unconstrained multiobjective optimization problems (\ref{eq:general}).
Fliege and Svaiter \cite{fliege2000steepest} proposed a generalization of the single objective steepest descent algorithm traditionally used in neural networks. 
In their approach, the update rule of the gradient descent is $x\gets x + l\, d_{FS}$, where $l$ is the step length and $d_{FS} \in \mathbb{R}^n$ the direction. $d_{FS}$ is found by solving the following problem:
\begin{equation}
\begin{gathered}
\min\limits_{d \in \mathbb{R}^n, \gamma \in \mathbb{R}} \; \gamma \; + \frac{1}{2} ||d||^2 \\
s.t \quad d.\nabla f_i(x) \leq \gamma, \; i = 1, \ldots , m.
\end{gathered}
\label{eq:steepest_descent1}
\end{equation} 

They defined the notion of Pareto criticality and proved the following Lemma 1. 

\begin{definition}[\textbf{Pareto criticality}] \label{def:critical}
A solution $x^*$ is said to be a \textit{Pareto critical solution} iff 
\begin{equation*}
    \nexists d \in \mathbb{R}
    ^n \quad s.t \quad \nabla f_i(x^*).d < 0, \;  \forall i \in \{1, \ldots, m\}.
\end{equation*}
\end{definition}

%The solution to the above problem satisfies these conditions:
\begin{lemma}{\cite{fliege2000steepest}}
Let $(d^*_{FS}, \gamma^*)$ be the solution of problem (\ref{eq:steepest_descent1}).
\begin{enumerate}
    \item If $x$ is Pareto critical, then $d^*_{FS} = \vec{0}$ and $\gamma^* = 0$. 
    \item If $x$ is not Pareto critical, then $ d^*_{FS} \neq \vec{0}$ and $\gamma^* \leq -\frac{1}{2}||d^*_{FS}||^2 < 0$.
\end{enumerate}
\end{lemma}  

Desideri \cite{desideri:MGDA} proposed another approach  by introducing the following optimization problem: 

\begin{equation}
\begin{aligned}
& \min\limits_{\alpha \in \mathbb{R}^m}
& & || \sum_{i = 1}^{m} \alpha_i \nabla f_i(x) ||^2   \\
& s.t \quad
& & \alpha_i \geq 0, \; i = 1, ..., m \\
& \text{and} & & \sum\limits_{i = 1}^{m} \alpha_i = 1. \\ 
\end{aligned}
\label{eq:MGDA}
\end{equation}

He defined the notion of Pareto stationarity and proved the following Theorem \ref{th:desideri}.

\begin{definition}[\textbf{Pareto stationarity}] \label{def:stationary} A solution $x^*$ is said to be a \textit{Pareto stationary solution} iff there exists a convex combination of the gradient vectors at $x^*$ that is equal to $\vec{0}$: 
\end{definition}
\vspace{-1.2cm}
\begin{equation*}
\exists \alpha = (\alpha_1, \ldots, \alpha_m) \in \mathbb{R}^m \text{ with } \alpha_i \geq 0, \; \forall i \in \{1, \ldots, m\}, \, \sum\limits_{i = 1}^{m} \alpha_i = 1, \text{  and  } \sum_{i=1}^m \alpha_i \nabla f_i(x^*) = \vec{0}.
\end{equation*}

It means that the objective function has value 0 for the optimum solution of problem (\ref{eq:MGDA}).

\begin{theorem}\cite{desideri:MGDA}
Let $\alpha^*_i$, $i=1,\ldots ,m$ be the solution of problem (\ref{eq:MGDA}) and
\\
$d^*_D =-\sum_{i = 1}^{m} \alpha^*_i \nabla f_i(x) $.
\begin{enumerate}
    \item Either $d^*_D = \vec{0}$, i.e. $x$ is Pareto-stationary; 
    \item or $d^*_D \ne \vec{0}$ and $ - d^*_D$ is a descent direction common to all the criteria. 
\end{enumerate}
\label{th:desideri}
\end{theorem}


%It was shown in the case of convex objective functions such as our case, Pareto stationarity and criticality are a necessity for Pareto optimality \textcolor{green}{\cite{fliege2000steepest}\cite{desideri:MGDA}}. Therefore, to solve problem \ref{eq:general}, we either search for  Pareto stationary points (Definition \ref{def:stationary}) or Pareto critical points (Definition \ref{def:critical})


%\vspace{-0.7cm}

\noindent
While reported in the literature, the equivalence between Pareto stationarity and Pareto criticality was never formally proven before, and sometime the terms are used interchangeably~\cite{Cocchi}.
Another observation which was reported in the literature is the strong link between the two problems (\ref{eq:steepest_descent1}) and (\ref{eq:MGDA}) via the duality theory~\cite{SLiu2019sg1,lin2019pareto,fliege2000steepest}, however no detailed proof was provided. In this Appendix we prove formally the equivalence between the two definitions as stated in Theorem \ref{th:equivalence1} by using the separating hyperplane theorem without using duality theory. We also formally prove the equivalence of the two directions computed by the Desideri approach and the Fliege \& Svaiter approach as stated in Theorem~\ref{th:equivalence2} (this equivalence was used in~\cite{lin2019pareto}) from which the equivalence between Pareto stationarity and Pareto criticality can be also deduced.

\setcounter{equation}{0}
\subsection{Pareto stationarity and Pareto criticality equivalence} \label{appendix_stat_crit_proof}
\noindent \textbf{Separating hyperplane.}
   Let $\mathcal{H} = \{x \in \mathbb{R}^n: a.x = b \}$ be a hyperplane in $\mathbb{R}^n$ with $a \in \mathbb{R}^n$ and $b \in \mathbb{R}$. Given two subsets $C_1, C_2$ of $\mathbb{R}^n$, we say that $\mathcal{H}$ separates the two sets, if $C_1 \subseteq \mathcal{H_-}$ and $C_2 \subseteq \mathcal{H_+}$, where:
   \begin{equation*}
       \mathcal{H_-} = \{ x \in \mathbb{R}^n : a.x \leq b \}, \;
       \mathcal{H_+} = \{ x \in \mathbb{R}^n : a.x \geq b \}.
   \end{equation*}
   We say that $\mathcal{H}$
\label{def:hyperplane} stricly separates $C_1, C_2$ if $C_1 \subseteq \mathcal{H_{--}}$ and $C_2 \subseteq{H_{++}}$, where 
\begin{equation*}
    \mathcal{H_{--}} = \{ x \in \mathbb{R}^n: a.x < b\}, \; \mathcal{H_{++}} = \{ x \in \mathbb{R}^n : a.x > b \}. 
\end{equation*}

\noindent \textbf{Separating hyperplane theorem.} \cite{calafiore2014optimization} Given two convex subsets $C_1, C_2 \text{ of } \mathbb{R}^n$ with an empty intersection, there exists a hyperplane $\mathcal{H}$ that separates the two sets.
Furthermore, if $C_1$ is closed and bounded and $C_2$ is closed, then they can be strictly separated by a hyperplane $\mathcal{H}$.

\setcounter{theorem}{1}
\begin{theorem} A solution $x$ is Pareto stationary iff it is Pareto critical. 
\label{th:equivalence1}
\end{theorem}

\begin{proof}
\label{def:stationary_critical}

A solution $x$ is Pareto stationary if there exists a convex combination of the gradient vectors at $x$ that is equal to zero. We define \[ C_1 = \{ \sum\limits_{i = 1}^{n}\alpha_i \nabla f_i(x): \alpha_i \geq 0 \; \forall i \in \{ 1, \ldots, n\} \text{ and } \sum\limits_{i = 1}^{n} \alpha_i = 1\} \] and we consider the vector $z = \vec{0}$ as $C_2$.

\noindent
We suppose $x$ is not a Pareto stationary point, hence, $\vec{0} \notin C_1$. $C_1$ is a closed and bounded convex set, $C_2$ is a closed convex set and $C_1 \cap C_2 = \emptyset$. Therefore, by the Separating hyperplane theorem, we can strictly separate $C_1$ and $C_2$ by a hyperplane $\mathcal{H}$, and there exists $a \in \mathbb{R}^n$ and $b \in \mathbb{R}$ such that:
\begin{equation}
    \begin{aligned}
         \forall x \in C_1 : a.x < b,    \\
         \forall z \in C_2 : a.z > b .
    \end{aligned}
\end{equation}
\noindent
Furthermore, we know that $a.z = 0$, then we can deduce that $b < 0$ and $a.x < b < 0$, meaning that:
\begin{equation}
    \exists a \in \mathbb{R}^n \quad \text{such that} \quad a.x < 0 \quad \forall x \in C_1 \quad \text{and therefore} \quad a. \nabla f_i(x) < 0, \quad \forall i \in \{1, \ldots, m\}.
\end{equation}
Therefore, we conclude that $x$ is not a Pareto critical point. We have proven that if a point is not Pareto stationary then it is not Pareto Critical. 

\noindent
Now, let's assume that a solution $x$ is not Pareto critical, then: 
\begin{equation}
    \exists d \in \mathbb{R}^n \quad \text{such that} \quad d.\nabla f_i(x) < 0, \quad \forall i \in \{1, \ldots, m\}.
    \label{eq:proof}
\end{equation}
Let's consider any convex combination $\sum\limits_{i = 1}^{m} \alpha_i \nabla f_i(x)$, with $\alpha_i \geq 0, i \in \{1, \ldots, m\}$ and $\sum\limits_{i = 1}^{m} \alpha_i = 1$. From (\ref{eq:proof}) we get that:
\begin{equation}
    \begin{gathered}
     d.(\sum\limits_{i = 1}^m \alpha_i \nabla f_{i}(x)) < 0.
    \end{gathered}
\end{equation}
Therefore, $\sum\limits_{i = 1}^{m} \alpha_i \nabla f_i(x) \ne \vec{0}$ and the Pareto stationarity conditions are not satisfied and $x$ is not a Pareto stationary solution. We have proved that if a solution is not Pareto critical then it is not Pareto stationary as well.
\end{proof}
%%%%%%%%%%%%%%%%%%%%%%%%%%%%

%\begin{theorem} \label{th:stat_critical}
%A solution $x$ is Pareto stationary iff it is Pareto critical.
%\end{theorem}
%\begin{proof}
%We use the separating hyperplane theorem to prove the equivalence between the two notions. 
%The proof is given in \ref{appendix_stat_crit_proof}.
%\end{proof}
%\noindent
%%%%%%%%%%%%%%%%%%%%%%%%%%%%%%%%%%%

%Pareto critical solutions were introduced by Fliege et Svaiter \cite{fliege2000steepest}. 


\iffalse
There exists many \textcolor{red}{pourquoi many? si il y en a beaucoup il faut donner les références ici, là on n'en voit que 2 : Fliege et Desideri} gradient based method that can be used for solving multiobjective optimization (MOO) problems. \textcolor{red}{cas contraint ou unconstrained, ou en général ? plus haut tu parles de unconstrainted multiobjective optimization problem, ne faut-il pas utiliser UMO?}The most popular one, proposed by Fliege and Svaiter \cite{fliege2000steepest}, is a generalization of the single objective steepest descent algorithm commonly used in neural networks.
\fi
\noindent


%\noindent
%The Pareto stationarity concept was introduced by Desideri when designated the solution of his MGDA algorithm \cite{desideri:MGDA} defined by problem \ref{eq:MGDA}. 


\iffalse
However, in the case of a bi-objective problem, i.e when there are only two objective functions, there exists few analytical formula than can be used \cite{liu2016multiobjective}, \cite{desideri:MGDA}. The solution proposed by Desideri in \cite{desideri:MGDA} is widely used. In his work, Desideri propose a formula to find Pareto stationary points. As stated in Theorem (\ref{th:equivalence}), the two directions, Desideri and Fliege and Svaiter, are equivalent. 
\fi


%%%%%%%
\setcounter{equation}{0}
\subsection{Equivalence of the two directions computed by the Fliege \& Svaiter approach and the Desideri approach} \label{appendix_proof}
Let us first recall some classical theorems and well known facts about convex optimization (see for example \cite{Peressini}): %\textcolor{red}{j'ai ajout\'e cette ref}\\
Let 
\begin{equation*}
    (P) \begin{cases}
    & \min f(x) \\
    & g_i(x) \leq 0 \quad  i = 1, \ldots, m \\ 
    & x \in C \subset \mathbb{R}^n
    \end{cases}
\end{equation*}
be a convex problem for which the Slater's condition is satisfied, i.e there exists a feasible point $x\in C$ such that $g_i(x)<0$ for $i = 1, \ldots, m$,
 and let $L(x,\lambda) = f(x) + \sum_{i=1}^m \lambda_i g_i(x)$ the Lagrangian of $(P)$, with
 $\lambda_i\geq 0$ for $i=1,\ldots ,m$, the Lagrange multipliers.

\medskip
\noindent {\bf KKT theorem (saddle point form):}\\
$x^* \in C$ is a solution of $(P)$ if and only if $\exists \lambda^* \in \mathbb{R}^m$ such that:
 \begin{itemize}
     \item $\lambda_i^* \geq 0$ \ $i = 1, \ldots, m$;
     \item $L(x^*, \lambda) \leq L(x^*, \lambda^*) \leq L(x, \lambda^*)$ \ $\forall x\in C$ and $\lambda_i\geq 0$ \ $i = 1, \ldots, m$;
     \item $\lambda_i^* g_i(x^*) = 0 \quad  i = 1, \ldots, m$.
 \end{itemize}
 
 \medskip
\noindent {\bf KKT theorem (Gradient form):\\}
 Let assume that $f$ and $g_i$ have continuous first partial derivatives on C. If $x^*$ is feasible for $(P)$ and an interior point of $C$, then $x^*$ is a solution if $(P)$ if and only if $\exists \lambda^* \in \mathbb{R}^m$ such that:
\begin{itemize}
     \item $\lambda_i^* \geq 0$ \ $i = 1, \ldots, m$;
     \item $\lambda_i^* g_i(x^*) = 0$ \ $i = 1, \ldots, m$;
     \item $\nabla f(x^*) + \sum\limits_{i = 1}^m \lambda_i \nabla g_i(x^*) = \vec{0}$.
\end{itemize}
 
\noindent {\bf Remark 1:}
%If $X^*$ is a solution of $(P)$ then the $\lambda_i^*$ found in the KKT theorem in its gradient form is the same as the one found in its saddle point form.  \textcolor{red}{to be more precise ...}
The dual program of $(P)$ is $\sup\limits_{\lambda \geq 0} \inf\limits_{x \in C} L(x, \lambda)$ and a well known consequence of the KKT theorem (saddle point form) is that
\begin{equation}
     \sup\limits_{\lambda \geq 0} \inf\limits_{x \in C} L(x, \lambda) = L(x^*, \lambda^*) = f(x^*).
\end{equation}
 
%\noindent
%Once again, the optimal solution $\lambda^*$ of the dual program is the same $\lambda^*$ as the one of the KKT theorems. 

 Now let recall the convex quadratic optimization problem $(P_{FS})$ used in the Fliege \& Svaiter approach (\cite{fliege2000steepest}): 
\begin{equation}
    (P_{FS}) 
    \begin{cases}
     & \min\limits_{d \in \mathbb{R}^n, \gamma \in \mathbb{R}} \gamma + \frac{1}{2} ||d||^2 \\
    & \nabla f_i(x) . d \leq \gamma \quad i=1,\ldots, m
    \end{cases}
    \label{primalfs}
\end{equation}

Let $(d^*_{FS}, \gamma^*_{FS})$ be the optimal solution. The direction calculated at solution $x$ is $d^*_{FS}$. 

Let recall the quadratic optimization problem $(P_{D})$ used in the Desideri approach~(\cite{desideri:MGDA}): 
\begin{equation*}
    (P_{D}) 
    \begin{cases}
        \min\  || \sum_{i=1}^m \alpha_i \nabla f_i(x)||^2 \\
        \sum_{i=1}^m \alpha_i = 1 \\
        \alpha_i \geq 0, \;  i=1,\ldots ,m
    \end{cases}
\end{equation*}

Let $\alpha^*_i$ be the optimal solution and $d^*_D = -\sum_{i=1}^m \alpha^*_i \nabla f_i (x)$ the direction calculated at solution $x$. We have the following theorem. 

\begin{theorem} 
Let $d^*_{FS}$ (resp. $d^*_{D}$) be the direction computed by the Fliege \& Svaiter (resp. Desideri) approach. One has $d^*_{FS}=d_{D}^*$.
\label{th:equivalence2}
\end{theorem}

\begin{proof}
Let us observe that $(P_{FS})$ is a convex problem for which the Slater's condition holds, i.e.$\exists \gamma\in \mathbb{R}, d\in \mathbb{R}^n$ such that $\nabla f_i (x).d < \gamma$ for $i=1,\ldots ,m$. 

From the KKT theorem (Gradient form) it is easy to get that (see \cite{zeng}) if $\lambda^*_1,\ldots ,\lambda^*_m\geq 0$ are the optimal Lagrange multipliers of the problem $(P_{FS})$ then one has:
%then $\exists \lambda_i^*$ such that $\lambda_i \geq 0 \; \forall i$, $\lambda_i^*g_i(X) = 0$ and \[\nabla f(X^*) + \sum\limits_{i = 1}^m \lambda_i \nabla g_i(X^*) = 0 \]
\begin{equation}\label{ZD2019}
    \begin{gathered}
    d^*_{FS}  = - \sum_{i = 1}^{m} \lambda_i^* \nabla f_i(x), \\
    \gamma^*_{FS}  = - ||d^*_{FS}||^2, \\
    \sum_{i=1}^m \lambda_i^*  = 1.
    \end{gathered}
\end{equation}

%Thus, 
%\begin{equation}
%\alpha^*_{FS} + \frac{1}{2} ||d^*_{FS}|| ^2 = - \frac{1}{2} ||d^*_{FS}||^2 = - \frac{1}{2} || \sum\limits_{i = 1}^m \lambda_i^* \nabla f_i(X)||^2. 
%\end{equation}

The Lagrangian of $(P_{FS})$ is
\[ L(\gamma, d, \lambda) = \gamma + \frac{1}{2}||d||^2 + \sum_{i=1}^m \lambda_i (\nabla f_i(x).d - \gamma), \]
and one gets for the dual program of $(P_{FS})$ 

\begin{align*}
%\begin{gathered}
    \max\limits_{\lambda \geq 0} \inf\limits_{\gamma \in \mathbb{R},d\in \mathbb{R}^n} L(\gamma,d, \lambda) &= L(\gamma^*_{FS}, d^*_{FS}, \lambda^*)\\
    &= \gamma^*_{FS} + \frac{1}{2}||d^*_{FS}||^2 + \sum_{i=1}^m \lambda^*_i (\nabla f_i(x).d - \gamma^*_{FS})\\
    &= -\frac{1}{2} \sum_{i=1}^m || \lambda_i^* \nabla f_i (x)||^2  \mbox{ \hspace*{5mm}(using (\ref{ZD2019}))}
    %\end{gathered}
\end{align*}
where the only constraints on $\lambda_i^*$ are $\sum_{i=1}^m \lambda_i^* = 1$ and $\lambda_i^*\geq 0$ for $i=1,\ldots ,m$. Therefore, the dual program of $(P_{FS})$ can be written as
\begin{equation}
    dual (P_{FS}) 
    \begin{cases}
        \min\  \frac{1}{2} || \sum_{i=1}^m \lambda_i \nabla f_i(x)||^2 \\
        \sum_{i=1}^m \lambda_i = 1 \\
        \lambda_i \geq 0, \;  i=1,\ldots ,m
    \end{cases}
    \label{dualfs}
\end{equation}
which is the same as $(P_D)$ excepted that the objective function is divided by 2. Therefore when we solve the $(P_D)$ problem, we get $\alpha_i^* = \lambda_i^*$ for $i=1,\ldots ,m$, and $ d^*_{FS} = - \sum_{i = 1}^{m} \lambda_i^* \nabla f_i(x)= - \sum_{i = 1}^{m} \alpha_i^* \nabla f_i(x) = d^*_D$.
\end{proof}

\noindent \noindent {\bf Remark 2:} Notice that Theorem 3 can be viewed as a corollary of Theorem 2 since a solution is Pareto stationary (resp. Pareto critical) iff $d^*_D=\vec{0}$ (resp. $d^*_{FS}=\vec{0}$).

\medskip
\noindent \noindent {\bf Remark 3:} Notice that in problem (5) the constraints $\nabla f_i (\theta).d \leq \gamma$,  $i = 1, \ldots m$ have the same ``shape'' than the constraints $\nabla G_j^k (\theta) .d \leq \gamma$, $j \in I _\epsilon (\theta)$, therefore given that the problem  (\ref{dualfs}) is the dual of the problem (\ref{primalfs}) it is straightforward to derive that the problem
(6) is the dual of the problem (5).

%\textcolor{red}{Parler du théorème 3 ...}
%In addition, we prove in Theorem \ref{th:equivalence} that the two directions proposed by Desideri and Fliege \& Svaiter are equivalent.
%\noindent
%\begin{theorem}
%\label{th:equivalence}
%Let $d^*_{FS}$ (resp. $d^*_{D}$) be the direction computed by the Fliege \& Svaiter (resp. Desideri) approach. One has $d^*_{FS}=d_{D}^*$.
%\end{theorem}
%\noindent
%\begin{proof}
%Using the KKT conditions and the duality concept, we prove that $d_{D}^* = d^*_{FS}$. 
%The proof is given in \ref{appendix_proof}.
%\end{proof}

%In the case of biobjective problems, there exists few analytical formula that can be used either based on the initial primal problem \cite{liu2016multiobjective} or on its dual form \cite{desideri:MGDA}. - Je propose de SUPPRIMER cette phrase}
%In our work, we use the analytical formula proposed by Desideri \cite{desideri:MGDA} and reused in multi-task learning problems \cite{sener2018multi}. 

%\subsection{Constrained multiobjective gradient descent method}
%One drawback of using the descent direction, described
%in previous section, inside an unconstrained gradient descent method, 
%is that it can lead to a Pareto front with solutions that are not dispersed on the whole front. We can therefore miss important solutions that are near the extremities. 
%From here, the idea of using constrained gradient descent emerged. It was, as stated earlier, first applied by Lin et al. \cite{lin2019pareto} in multi-task learning neural networks. 
%Their approach consists of dividing the objective space into $\mathcal{K}$ subregions 
%$\Omega_k = \{v \in \mathbb{R}_+^m \; | \; u_j.v \leq u_k.v, \; \forall j \in \{ 1, \ldots, \mathcal{K}\}\}$,
%defined by a set of preference vectors $u_j$ ($j = 1, \ldots, \mathcal{K}$), and then searching for a Pareto optimal solution in each subregion by performing a constrained multiobjective gradient descent. Notice that each subregion is defined by a set of $\mathcal{K}$ constraints.

%In this paper, we propose a new approach for feature selection and architecture optimization based on constrained multiobjective gradient descent.
%We define the regions in a different way, using only 2 constraints instead of $\mathcal{K}$. This leads to a reduced number of constraints in the optimization problem.
%... partie à compléter -- détailler le nombre de contraintes pour les phases d'initialisaiton et de training ? 
%called constrained Biobjective optimization algorithm for Feature Selection (BFS), 
%with a one constraint algorithm instead of $\mathcal{K}$. 
%Reducing the number of constraints makes the problem faster to solve, especially for large values of $\mathcal{K}$.% making it less complex and easier to solve. \\
%\textcolor{green}{In this work, we propose a novel formulation of the constrained MOO problem with only one constraint.}\\

%In the sequel of this section, we describe our approach, called BFS for Biobjective Feature Selection, and explain our initialization and training steps. 
%\textcolor{red}{Cela n'aurait pas été plus logique d'utiliser BFSAO pour "architecture optimization" ?)}
% as well as the evaluation criteria we used.  


\bibliography{mybibfile}
\end{document}
