# Supplementary material for: Biobjective gradient descent for feature selection on high dimension, low sample size data
Source: PLoS One. 2024 Jul 18;19(7):e0305654. doi: 10.1371/journal.pone.0305654 (PMC11257339; doi:10.1371/journal.pone.0305654)
Supplement: S2 Appendix — (ZIP) [file pone.0305654.s003.zip]

Archive with 2 entries (2 files):
- AppendixB.tex
- AppendixB.pdf
